# Supplementary material for: Synthesis and Optimization of Superhydrophilic-Superoleophobic Chitosan–Silica/HNT Nanocomposite Coating for Oil–Water Separation Using Response Surface Methodology
Source: Nanomaterials (Basel). 2022 Oct 19;12(20):3673. doi: 10.3390/nano12203673 (PMC9607117; doi:10.3390/nano12203673)
Supplement: Supplementary file 1 [file nanomaterials-12-03673-s001.zip]

Archive with 1 entries (1 files):
- nanomaterials-1914053-supplementary.pdf
